# Supplementary material for: Ion-Imprinted Polymer Structurally Preorganized Using a Phenanthroline-Divinylbenzoate Complex with the Cu(II) Ion as Template and Some Adsorption Results
Source: Polymers (Basel). 2023 Feb 26;15(5):1186. doi: 10.3390/polym15051186 (PMC10007393; doi:10.3390/polym15051186)
Supplement: Supplementary file 1 [file polymers-15-01186-s001.zip]

Archive with 1 entries (1 files):
- polymers-2095637-SM.pdf
